# Supplementary material for: Exploiting Signal Joint T Cell Receptor Excision Circle to Investigate the Impact of COVID-19 and Autoimmune Diseases on Age Prediction and Immunosenescence
Source: Biomedicines. 2022 Dec 9;10(12):3193. doi: 10.3390/biomedicines10123193 (PMC9775389; doi:10.3390/biomedicines10123193)
Supplement: Supplementary file 1 [file biomedicines-10-03193-s001.zip]

Archive with 1 entries (1 files):
- biomedicines-2061647-supplementary.pdf
